# Supplementary material for: Rerefinement of the crystal structure of BiF5
Source: Acta Crystallogr E Crystallogr Commun. 2024 Jul 9;80(Pt 8):826–8. doi: 10.1107/S2056989024005759 (PMC11299742; doi:10.1107/S2056989024005759)
Supplement: Supplementary file 1 [file e-80-00826-sup1.cif]

##############################################################################
#                                                                            #
# This CIF contains the data in a paper accepted for publication in          #
# Acta Crystallographica Section E. It conforms to the requirements of       #
# Notes for Authors for Acta Crystallographica Section E, and has been       #
# peer reviewed under the auspices of the IUCr Commission on Journals.       #
#                                                                            #
# Full details of the Crystallographic Information File format               #
# are given in the paper "The Crystallographic Information File (CIF):       #
# a New Standard Archive File for Crystallography" by S. R. Hall, F. H.      #
# Allen and I. D. Brown [Acta Cryst. (1991), A47, 655-685].                  #
#                                                                            #
# The current version of the core CIF dictionary is obtainable from          #
# ftp://ftp.iucr.org/pub/cif_core.dic.                                       #
#                                                                            #
# Software is freely available for graphical display of the structure(s)     #
# in this CIF. For information consult the CIF software page                 #
# http://www.iucr.org/resources/cif/software.                                #
#                                                                            #
# This file may be used for bona fide research purposes within the           #
# scientific community so long as proper attribution is given to the journal # 
# article from which it was obtained.                                        #
#                                                                            #
##############################################################################
data_I
_audit_creation_method     'SHELXL-2018/3'
_journal_date_recd_electronic     2024-05-24
_journal_date_accepted     2024-06-14
_journal_name_full     'Acta Crystallographica, Section E'
_journal_year     2024
_journal_volume     80
_journal_issue      1
_journal_page_first     0
_journal_page_last     0
_journal_paper_category     GI
_journal_paper_doi     10.1107/S2056989024005759
_journal_coeditor_code     WM5722
_publ_contact_author_name     'Prof. Dr. Florian Kraus'
_publ_contact_author_address
;
Philipps-Universit\"at Marburg
Fachbereich Chemie
Hans-Meerwein-Str. 4
35032 Marburg
Germany
;
_publ_contact_author_email     f.kraus@uni-marburg.de
_publ_contact_author_fax     ?
_publ_contact_author_phone     ?
_publ_section_title
;
Rerefinement of the crystal structure of BiF~5~
;
_publ_section_title_footnote     .
loop_
    _publ_author_name
    _publ_author_footnote
    _publ_author_address
    'Wassermann, Tobias Burghardt' .
;
Philipps-Universit\"at Marburg
Fachbereich Chemie
Hans-Meerwein-Str. 4
35032 Marburg
Germany
;
    'Kraus, Florian' .
;
Philipps-Universit\"at Marburg
Fachbereich Chemie
Hans-Meerwein-Str. 4
35032 Marburg
Germany
;
_publ_section_synopsis
;
Redetermination of the crystal structure of BiF~5~ to a much higher precision
and quantum chemical calculations allowed for an assignment of the Raman and
IR bands.
;
_chemical_name_systematic
;
Bismuth pentafluoride
;
_chemical_name_common
;
Bismuth pentafluoride
;
_chemical_formula_moiety     'Bi F5'
_chemical_formula_sum     'Bi F5'
_chemical_formula_iupac     'Bi F5'
_chemical_formula_weight     303.98
_space_group_crystal_system     tetragonal
_space_group_name_H-M_alt     'I 4/m'
_space_group_name_Hall     '-I 4'
loop_
    _space_group_symop_operation_xyz
    'x, y, z'
    '-x, -y, z'
    '-y, x, z'
    'y, -x, z'
    'x+1/2, y+1/2, z+1/2'
    '-x+1/2, -y+1/2, z+1/2'
    '-y+1/2, x+1/2, z+1/2'
    'y+1/2, -x+1/2, z+1/2'
    '-x, -y, -z'
    'x, y, -z'
    'y, -x, -z'
    '-y, x, -z'
    '-x+1/2, -y+1/2, -z+1/2'
    'x+1/2, y+1/2, -z+1/2'
    'y+1/2, -x+1/2, -z+1/2'
    '-y+1/2, x+1/2, -z+1/2'
_cell_length_a     6.4439(9)
_cell_length_b     6.4439(9)
_cell_length_c     4.2260(9)
_cell_angle_alpha     90
_cell_angle_beta     90
_cell_angle_gamma     90
_cell_volume     175.48(6)
_cell_formula_units_Z     2
_cell_measurement_reflns_used     5333
_cell_measurement_theta_min     8.75
_cell_measurement_theta_max     60.00
_cell_measurement_temperature     100
_exptl_crystal_description     'needle'
_exptl_crystal_colour     'colorless'
_exptl_crystal_size_max     0.31
_exptl_crystal_size_mid     0.13
_exptl_crystal_size_min     0.11
_exptl_crystal_density_diffrn     5.753
_exptl_crystal_F_000     256
_exptl_absorpt_coefficient_mu     49.84
_exptl_absorpt_correction_type     multi-scan
_exptl_absorpt_process_details
;
(<i>LANA</i>; Koziskova <i>et al.</i>,  2016)
;
_exptl_absorpt_correction_T_min     0.0059
_exptl_absorpt_correction_T_max     0.0778
_diffrn_ambient_temperature     100
_diffrn_source     'sealed X-ray tube, 12 x 0.4 mm long-fine focus'
_diffrn_radiation_type     MoK\a
_diffrn_radiation_wavelength     0.71073
_diffrn_measurement_device_type     'Stoe IPDS 2T'
_diffrn_measurement_device     '2-circle diffractometer'
_diffrn_measurement_method     'rotation method, \w scans'
_diffrn_detector_area_resol_mean     6.67
_diffrn_reflns_number     1134
_diffrn_reflns_av_R_equivalents     0.0270
_diffrn_reflns_av_unetI/netI     0.0132
_diffrn_reflns_theta_min     4.473
_diffrn_reflns_theta_max     31.804
_diffrn_reflns_theta_full     25.242
_diffrn_measured_fraction_theta_max     0.994
_diffrn_measured_fraction_theta_full     0.989
_diffrn_reflns_limit_h_min     -9
_diffrn_reflns_limit_h_max     9
_diffrn_reflns_limit_k_min     -9
_diffrn_reflns_limit_k_max     9
_diffrn_reflns_limit_l_min     -5
_diffrn_reflns_limit_l_max     6
_refine_special_details     ?
_reflns_number_total     174
_reflns_number_gt     174
_reflns_threshold_expression     'I > 2\s(I)'
_refine_ls_structure_factor_coef     Fsqd
_refine_ls_matrix_type     full
_refine_ls_R_factor_all     0.0163
_refine_ls_R_factor_gt     0.0163
_refine_ls_wR_factor_gt     0.0419
_refine_ls_wR_factor_ref     0.0419
_refine_ls_goodness_of_fit_ref     1.120
_refine_ls_restrained_S_all     1.120
_refine_ls_number_reflns     174
_refine_ls_number_parameters     12
_refine_ls_number_restraints     0
_refine_ls_hydrogen_treatment     undef
_refine_ls_weighting_scheme     calc
_refine_ls_weighting_details
              'w=1/[\s^2^(Fo^2^)+(0.0237P)^2^+2.0256P] where P=(Fo^2^+2Fc^2^)/3'
_atom_sites_solution_hydrogens     .
_atom_sites_solution_primary     dual
_atom_sites_solution_secondary     ?
_refine_ls_shift/su_max     0.000
_refine_ls_shift/su_mean     0.000
_refine_diff_density_max     0.897
_refine_diff_density_min     -1.376
_refine_ls_extinction_method
;
SHELXL2018/3 (Sheldrick 2015b)
;
_refine_ls_extinction_coef     0.0080(17)
_refine_ls_extinction_expression
                                  'Fc^*^=kFc[1+0.001xFc^2^\l^3^/sin(2\q)]^-1/4^'
loop_
    _atom_type_symbol
    _atom_type_description
    _atom_type_scat_dispersion_real
    _atom_type_scat_dispersion_imag
    _atom_type_scat_source
    'F' 'F' 0.0171 0.0103
                         'International Tables Vol C Tables 4.2.6.8 and 6.1.1.4'
    'Bi' 'Bi' -4.1077 10.2566
                         'International Tables Vol C Tables 4.2.6.8 and 6.1.1.4'
_computing_data_collection
;
X-AREA (Stoe, 2020)
;
_computing_cell_refinement
;
X-AREA (Stoe, 2020)
;
_computing_data_reduction
;
X-AREA (Stoe, 2020)
;
_computing_structure_solution
;
<i>SHELXT</i> (Sheldrick, 2015a)
;
_computing_structure_refinement
;
SHELXL (Sheldrick, 2015b)
;
_computing_molecular_graphics
;
DIAMOND  (Brandenburg & Putz, 2022)
;
_computing_publication_material
;
publCIF (Westrip, 2010) and <i>ShelXle</i> (H\"ubschle <i>et al.</i>,
2011)
;
loop_
    _atom_site_type_symbol
    _atom_site_label
    _atom_site_fract_x
    _atom_site_fract_y
    _atom_site_fract_z
    _atom_site_U_iso_or_equiv
    _atom_site_adp_type
    _atom_site_calc_flag
    _atom_site_occupancy
    _atom_site_disorder_assembly
    _atom_site_disorder_group
    Bi Bi 0.000000 0.000000 0.000000 0.0199(2) Uani d 1 . .
    F F1 0.000000 0.000000 0.500000 0.0255(15) Uani d 1 . .
    F F2 0.2859(7) 0.0950(7) 0.000000 0.0275(8) Uani d 1 . .
loop_
    _atom_site_aniso_label
    _atom_site_aniso_U_11
    _atom_site_aniso_U_22
    _atom_site_aniso_U_33
    _atom_site_aniso_U_12
    _atom_site_aniso_U_13
    _atom_site_aniso_U_23
    Bi 0.0225(2) 0.0225(2) 0.0147(2) 0.000 0.000 0.000
    F1 0.029(2) 0.029(2) 0.018(3) 0.000 0.000 0.000
    F2 0.0232(17) 0.0320(19) 0.0274(19) -0.0031(14) 0.000 0.000
_geom_special_details
;
 All esds (except the esd in the dihedral angle between two l.s. planes)
 are estimated using the full covariance matrix.  The cell esds are taken
 into account individually in the estimation of esds in distances, angles
 and torsion angles; correlations between esds in cell parameters are only
 used when they are defined by crystal symmetry.  An approximate (isotropic)
 treatment of cell esds is used for estimating esds involving l.s. planes.
;
loop_
    _geom_bond_atom_site_label_1
    _geom_bond_atom_site_label_2
    _geom_bond_site_symmetry_2
    _geom_bond_distance
    _geom_bond_publ_flag
    Bi F2 9 1.941(4) ?
    Bi F2 11 1.941(4) ?
    Bi F2 3 1.941(4) ?
    Bi F2 . 1.941(4) ?
    Bi F1 . 2.1130(5) ?
    Bi F1 1_554 2.1130(5) ?
loop_
    _geom_angle_atom_site_label_1
    _geom_angle_atom_site_label_2
    _geom_angle_atom_site_label_3
    _geom_angle_site_symmetry_1
    _geom_angle_site_symmetry_3
    _geom_angle
    _geom_angle_publ_flag
    F2 Bi F2 9 11 90.0 ?
    F2 Bi F2 9 3 90.0 ?
    F2 Bi F2 11 3 180.0(3) ?
    F2 Bi F2 9 . 180.0 ?
    F2 Bi F2 11 . 90.0 ?
    F2 Bi F2 3 . 90.0 ?
    F2 Bi F1 9 . 90.0 ?
    F2 Bi F1 11 . 90.0 ?
    F2 Bi F1 3 . 90.0 ?
    F2 Bi F1 . . 90.0 ?
    F2 Bi F1 9 1_554 90.0 ?
    F2 Bi F1 11 1_554 90.0 ?
    F2 Bi F1 3 1_554 90.0 ?
    F2 Bi F1 . 1_554 90.0 ?
    F1 Bi F1 . 1_554 180.0 ?
    Bi F1 Bi 1_556 . 180.0 ?
_shelx_space_group_comment
;
The symmetry employed for this shelxl refinement is uniquely defined
by the following loop, which should always be used as a source of
symmetry information in preference to the above space-group names.
They are only intended as comments.
;
_shelx_hkl_file
;
  -2   1   1 1704.63    3.80
   0   8  -2  581.84    3.60
   3  -2   5  774.22    5.30
  -2   1   5  660.83    5.00
  -1   1   6  703.63    6.00
   0   0   6  883.91    6.90
   1  -2   3 2731.33    7.10
  -4   4   2 1468.55    3.60
  -4   4   4  673.53    4.00
   0  -1   5 1179.18    6.30
   0   6  -2 1135.29    4.60
   1   9  -2  313.87    3.60
  -3   2   5  779.12    5.30
  -2   0   4 1798.52    6.60
   1  -1   6  671.03    6.60
  -4   3   3 1545.85    4.90
  -1  -1   4 2095.59    7.50
   8   4  -2  253.77    2.90
  -3   1   4 1473.75    6.00
  -2   0   2 4527.55    8.10
   1  -2   5 1013.00    6.30
   4  -3   3 1470.85    4.40
   5  -3   4  868.21    4.00
   7   3  -2  620.64    4.10
   8   1  -1  358.76    2.70
   9   2  -1  265.57    2.70
   5   0  -1 1200.78    4.90
  -4   3   5  597.74    4.80
  -3   1   2 3401.36    6.70
   0  -2   4 1887.71    7.40
   2   8  -2  591.84    4.50
   4  -3   5  599.84    4.70
   5   3  -2 1279.17    6.90
   7   5  -2  316.47    3.40
  -3   2   1 3432.46    4.80
  -1   8  -1  422.86    2.70
   6   4  -2  787.82    4.90
  -2   0   6  579.44    5.70
  -1  -1   6  651.43    6.10
   4   8  -2  458.15    4.30
   6   6  -2  467.55    4.00
  -3   0   3 2488.25    7.30
  -2  -1   3 2823.82    8.30
  -1   4  -1 3619.94    6.70
   0   9  -1  332.67    3.30
   3   7  -2  549.65    5.20
   5   7  -2  431.36    4.20
  -3   0   5  878.51    5.90
  -2  -1   5  924.11    5.70
   0  -2   6  585.34    6.10
   1  -3   4 2324.47    8.20
   6   1  -1 1495.45    5.40
  -5   4   3  852.61    3.80
  -1  -2   3 1410.96    6.70
  -1   6  -1 1350.06    4.60
  -5   3   4  875.31    4.70
  -4   1   3 1879.31    6.30
  -4   1   5  758.82    5.50
  -4   2   2 3991.50    7.00
   2   1  -1 5044.20   10.30
   5  -3   2 1650.73    2.50
   7   2  -1  972.00    4.40
   8  -1   1  684.93    2.30
  -3  -1   4 2293.67    8.70
   0  -3   5  863.01    6.70
  -2  -2   4 1683.03    8.30
   2   9  -1  243.48    3.50
  -5   2   5  561.24    5.20
  -4   0   4 1382.56    6.90
  -2   8   0  580.14    2.80
   0   7  -1  978.20    4.60
   3  -1   0 4435.86    5.80
   7   4  -1  356.66    3.30
   1  -2   1 5079.29    7.40
   3  -4   5  350.76    4.50
   4  -4   4  762.62    4.60
   7   6  -1  285.77    3.00
   9   3   0  324.67    2.80
  -5   2   3 1371.86    5.40
  -1   9   0  341.17    2.80
   2  -4   4 1191.68    6.80
   5   8  -1  339.47    3.70
   6   3  -1 1174.58    5.40
   6   7  -1  230.38    3.10
  -5   1   4  948.31    5.80
   0   5  -1 1027.00    5.20
   1  -3   2 6263.07   11.10
   3   8  -1  493.85    4.20
  -3  -2   5  782.62    6.90
   6   5  -1  759.02    4.50
  -6   4   4  400.06    3.70
  -4  -1   5  714.43    6.60
   2   7  -1 1001.50    5.90
   4   7  -1  591.44    4.70
   5   6  -1  810.52    4.80
  -2  -3   5  738.43    7.40
   1   6  -1 1269.07    6.60
   5   4  -1 1098.89    5.80
  -5   0   5  386.76    5.30
  -3  -1   2 6392.86   12.30
   4   3  -1 1180.68    7.60
   5  -2   1 2412.06    3.40
   8   4   0  335.67    3.10
  -6   2   4  611.74    5.10
  -4  -1   3 2055.59    8.10
  -4   0   2 3148.39    8.40
  -6   3   3  504.85    3.90
  -3   8   1  400.76    2.40
  -2  -3   3 2031.80    9.40
   6  -4   4  427.06    2.90
  -5   0   3  806.92    5.90
  -3  -3   4 1246.58    8.80
  -2   6   0 2308.27    5.40
   5  -4   3  823.12    2.90
   7   3   0  812.32    4.20
   7   5   0  426.36    3.70
  -5  -1   4  863.91    7.10
  -2   9   1  313.57    2.90
   2  -5   5  411.56    5.70
  -1  -3   2 3263.57   10.60
   4   8   0  614.94    4.80
  -5   1   2 1932.11    6.90
  -1  -4   3 1938.21   10.20
   3  -5   4  687.33    5.80
   6   6   0  591.14    4.00
  -6   0   4  572.54    5.80
  -5  -2   5  390.76    6.90
  -4  -3   5  323.47    6.90
   2   8   0  745.83    4.80
   4   0   0 4481.75    9.50
   5   7   0  514.45    3.90
  -6   1   3  886.41    5.70
   6  -1   1 1260.97    3.90
   8   3   1  362.76    3.20
   3   7   0  817.72    5.30
  -4   1   1 3447.35    8.40
  -2   4   0 3344.37    6.20
   5   5   0 1558.24    6.30
   7   6   1  271.97    3.50
  -7   1   4  527.85    5.60
   0   9   1  350.76    4.00
   2  -5   3 1061.09    6.50
   4   6   0  975.10    5.20
   5   3   0 1613.04    6.40
  -4   8   2  280.47    2.10
   0  -5   3  804.62    7.90
   2   9   1  249.08    4.00
   6   7   1  209.08    3.20
  -4  -2   2 2331.07    9.90
  -6  -1   3  820.32    6.80
  -6   2   2 1195.78    5.60
  -6   4   2  754.62    3.30
  -3  -3   2 2679.33   12.10
  -7   2   3  546.25    4.80
  -5  -1   2 1666.83    8.30
  -1   5   0 2560.44    8.30
   3   5   0 2096.49    7.90
   4   4   0 1661.13    7.00
  -1   8   1  443.66    3.60
   0  -6   4  543.65    9.10
   3   8   1  476.05    4.20
  -7  -1   4  381.36    6.40
   0  -3   1 4565.54   14.10
   1   5   0 2453.05    9.00
   2  -3   1 4440.26    8.30
  -7   0   3  588.04    6.20
   3   3   0 3439.26   10.90
  -2   7   1 1015.40    4.60
   2   4   0 6034.00   15.10
  -4   5   1 1106.89    2.50
  -1   9   2  268.07    3.60
  -5   2   1 2241.68    5.90
  -4  -1   1 3745.43   11.50
   1  -6   3  805.62    8.40
   1   9   2  300.07    4.60
  -6  -3   3  718.63    8.00
  -5  -5   4  530.95    9.20
  -3   6   1 1270.77    4.40
  -1  -6   3  861.21   10.20
   2   2   0 4631.64   14.90
  -5  -3   2 1296.17    8.90
  -4  -6   4  364.76    8.60
  -4  -4   2 1372.26   10.40
  -8   1   3  420.36    5.30
  -6  -2   2 1621.34    9.00
  -5   0   1 1093.39    6.30
  -1  -7   4  564.64   10.40
   1  -7   4  416.56    7.20
  -7   1   2 1182.88    6.10
  -3  -5   2 1604.84   11.10
   3  -6   3  736.33    5.40
  -7  -1   2  899.51    6.20
  -1  -4   1 3446.86   13.00
   0  -7   3  586.44    7.50
  -7  -4   3  261.47    5.60
  -6  -5   3  456.85    6.40
  -5  -2   1 1689.73    7.50
  -4  -3   1 1194.38    7.90
  -2  -7   3  563.74    7.90
   0  -6   2 1104.29    7.60
   3  -5   2 1273.07    4.80
  -5  -6   3  481.95    6.50
  -2  -6   2 1179.78    8.60
  -6  -4   2  809.02    6.00
  -3  -4   1 2403.56   10.00
  -5  -5   2 1199.78    7.50
  -3   7   2  655.43    4.00
  -7  -3   2  683.53    5.30
  -6  -1   1 1276.87    5.60
  -4  -7   3  362.06    6.00
   1   8   3  336.67    6.40
   2  -7   3  697.83    5.40
   4   1   1 3704.73   11.50
  -4  -6   2  749.62    6.30
  -1  -1   0 7382.56   20.90
  -2  -5   1 2292.87    9.00
  -1   7   2  888.81    6.00
   5   3   2 1287.57    8.60
  -8  -2   2  464.55    4.30
  -8   2   2  589.44    3.30
  -1  -8   3  493.25    6.20
   6   3   3  749.42    7.50
  -5  -4   1 1137.59    6.10
  -1  -7   2 1390.36    7.80
   2   7   3  543.95    7.10
   4   4   2 1440.26    9.50
   7   1   4  333.67    5.90
  -6  -3   1 1198.88    5.70
  -3  -7   2  599.04    5.50
  -3  -1   0 9999.00   16.80
  -7   0   1 1056.79    4.40
  -4  -5   1 1135.49    5.60
   5   4   3  792.22    8.10
   5   5   4  555.64    7.90
  -7  -5   2  363.46    4.00
  -6  -6   2  478.15    4.50
   1  -8   3  277.27    4.10
   3   6   3  500.55    7.30
   4   5   3  870.41    8.30
   4   6   4  352.16    7.20
   6   1   3  818.02    6.90
  -8  -4   2  292.57    3.60
  -7  -2   1  950.70    4.40
  -4   6   2  873.71    3.30
  -9  -1   2  275.37    3.20
  -5  -7   2  439.26    4.30
  -4   7   3  292.07    3.20
  -3  -6   1  655.03    4.70
  -1  -6   1 1363.76    6.70
   0   7   3  667.13    7.00
  -6   3   1  662.23    1.80
  -4  -2   0 3238.58    8.40
  -6  -5   1  729.53    4.30
  -2  -8   2  602.94    4.80
   6   2   4  746.03    7.20
  -7  -4   1  388.06    3.40
  -5  -6   1  698.73    4.30
  -4  -8   2  474.55    4.30
  -2   6   2 1722.03    6.30
  -2   7   3  647.34    5.00
   1   7   4  629.64    8.10
  -8  -1   1  427.76    3.10
  -7   2   1  926.11    2.80
  -2  -7   1  918.41    5.10
   0  -8   2  587.54    4.10
   1   5   2 2093.29    9.40
   1   6   3  913.71    7.20
  -8  -3   1  422.16    3.20
  -4  -7   1  523.15    4.00
  -1   4   1 3621.04    9.20
   2   6   4  674.23    7.90
   5   3   4  669.73    6.90
  -1   1   0 7934.51    3.90
  -1   7   4  519.45    6.10
   1  -6   1 1329.27    4.80
   2  -5   1 1734.93    4.40
  -8   1   1  723.13    2.90
   3   5   4  796.42    7.40
   4   4   4  712.23    6.70
  -7  -6   1  293.57    3.00
   0  -7   1 1051.29    5.00
   3  -2   1 3823.12    4.80
   3   4   3 1547.75    8.30
  -6  -7   1  224.58    2.90
  -5   1   0 2308.97    4.80
  -3   4   1 1061.89    3.40
  -1  -9   2  329.17    3.50
  -9  -2   1  301.17    2.70
  -6   0   0 1352.86    4.20
  -5   6   3  534.85    2.80
  -3  -8   1  488.05    4.10
   5   2   5  376.06    5.90
  -5  -8   1  324.27    3.30
  -5   5   2 1229.78    3.00
   4   0   2 3190.78    8.10
  -9   0   1  324.77    2.40
  -7  -3   0  814.82    3.80
  -2  -6   0 1482.05    6.60
  -1  -8   1  740.73    4.30
   2   1   1 5386.36   10.10
  -3   6   3  764.42    4.20
   2   5   5  548.75    6.90
   4  -4   2 1448.56    2.30
   4   3   5  363.56    6.00
   3   4   5  543.75    6.80
  -6  -6   0  574.14    3.70
  -3   5   2 1244.58    4.50
   5  -5   4  538.75    3.00
  -8  -2   0  566.34    3.10
  -2  -9   1  251.77    3.10
   0   5   3  836.72    6.10
   2  -8   2  457.45    2.70
   4   2   4 1190.48    7.00
   0   4   2 3293.57    9.00
   1  -9   2  255.37    2.80
   4  -2   2 3934.61    6.20
  -4   6   4  467.95    4.20
   2   4   4 1661.03    8.20
   3   3   4 1281.27    7.30
  -1  -7   0 1544.75    5.90
   0  -6   0 1346.17    5.30
   1   4   3 1992.80    8.00
  -4  -8   0  594.64    4.20
   1   3   2 3420.86    9.00
   3  -7   2  777.42    2.40
   3   2   3 2360.96    8.10
  -8   0   0  730.63    3.10
  -5  -4  -1 1074.99    5.70
  -3  -4  -1 2445.26   11.30
  -2  -8   0  730.23    4.60
   0   5   5  407.26    5.20
   1  -8   1  388.16    2.90
  -6   5   3  575.04    2.70
  -4  -5  -1 1036.70    6.30
   0  -9   1  330.47    3.10
  -9  -1   0  349.27    2.60
  -6  -3  -1 1163.08    5.30
   1   4   5  703.53    6.20
  -6  -5  -1  751.32    4.40
  -3  -9   0  315.37    3.30
   2  -7   1 1054.79    3.40
   2   3   5  739.43    6.10
   3   2   5  837.52    6.50
  -4   5   3  790.32    3.90
  -3  -6  -1  662.33    5.40
   4  -1   3 1832.72    5.50
   4   0   4 1330.37    5.80
  -6  -1  -1 1388.36    4.90
  -4  -7  -1  539.75    4.40
  -2   3   1 4399.46    6.90
  -2   4   2 2497.45    6.30
  -8  -5  -1  276.97    2.80
  -6  -7  -1  221.88    2.90
  -1  -4  -1 3529.15   10.10
   0  -8   0  676.53    3.90
  -5   5   4  678.43    4.10
  -1  -9   0  401.96    3.40
   3   1   4 2280.37    7.70
  -5  -8  -1  311.47    3.60
   1   3   4 1490.65    7.10
   2   2   4 1676.53    7.00
  -6   4   2  770.32    2.30
  -3  -8  -1  493.85    4.10
  -1   4   5  759.22    5.80
   1  -7   0 1259.67    4.30
  -1  -2  -1 1736.03    6.40
   3  -1   2 3241.48    6.20
   3   0   3 2575.44    6.90
  -8  -1  -1  430.86    2.90
  -9  -2  -1  339.77    2.70
   0   3   3 2580.74    7.80
   0   3   5  880.71    5.80
   4  -5   3  728.33    2.30
  -7   0  -1 1032.80    3.50
  -3   0  -1 4609.44    8.00
  -2   4   4 1220.68    5.90
   1   2   5  636.14    5.20
   2   1   3 2735.63    7.50
   2   1   5 1013.30    5.80
  -7   4   3  390.76    2.40
  -6  -6  -2  484.15    4.30
  -6  -4  -2  829.12    5.40
  -4  -6  -2  801.62    6.60
  -2  -9  -1  246.18    3.40
   2  -1   1 1691.53    3.40
  -5  -7  -2  452.85    4.60
   0  -3  -1 4403.56    7.60
   0   2   6  555.64    5.60
  -8  -4  -2  317.37    3.20
  -4   4   4  817.62    5.10
  -3  -7  -2  614.54    5.20
   2   0   2 4518.15    7.40
   3  -1   4 1477.45    5.30
  -6  -2  -2 1646.54    6.00
  -6   4   4  459.25    3.40
  -5   4   3  838.92    3.60
  -4  -8  -2  523.85    5.20
  -4  -2  -2 2692.53    9.50
  -1   3   4 2256.97    7.50
   2  -9   1  323.87    2.20
  -4   3   1 2374.96    3.60
  -2  -4  -2 3916.11   10.70
  -2   3   5  802.32    5.70
   1   1   2 5126.49    8.70
   2  -4   0 3290.67    3.90
   2   0   4 1869.31    6.40
  -8  -2  -2  488.75    3.50
   3  -6   1 1209.68    1.40
  -9   0  -1  330.57    2.00
  -6   3   1  692.23    1.60
  -2  -8  -2  599.64    4.70
   1   1   4 1991.80    6.90
  -2   3   3 2253.07    6.50
  -1  -5  -2 2028.70    7.00
  -1   2   5  933.41    5.80
  -7  -1  -2  915.21    3.80
  -4   1  -1 3440.86    5.30
  -4   3   5  617.94    5.30
   0   1   1 6778.62    7.20
   1   0   1 6733.53    6.70
  -6  -5  -3  453.35    5.10
  -5  -6  -3  518.35    6.10
   3  -3   2 2725.93    4.10
  -8   2   0  742.03    1.30
  -7  -4  -3  306.37    4.10
  -3  -1  -2 6121.59   10.50
  -8   1  -1  730.73    2.20
  -6  -3  -3  768.92    5.20
  -1  -9  -2  334.17    3.70
  -1   2   3 2747.33    7.00
   2  -1   3 1435.66    4.80
  -5   3   4  900.81    4.90
  -3  -4  -3 1550.84    7.50
  -7   3   2  663.73    2.30
  -2   2   4 1624.24    6.10
   1   0   3 3440.06    7.30
  -6   3   3  534.25    3.10
  -5   2   5  535.65    5.10
  -5   3   2 1683.63    4.10
  -4   0  -2 3203.98    7.30
  -2  -5  -3 1411.76    6.70
  -8   0  -2  589.74    2.60
  -7  -2  -3  680.13    4.10
  -2   1   5  625.04    5.00
  -1   1   4 2026.90    6.90
  -1  -6  -3  920.41    5.40
  -1   0   5 1100.59    6.00
   0   0   4 3176.48    8.10
   1  -1   4 2043.60    6.30
   0  -1  -1 6591.24    7.10
  -6  -1  -3  868.31    4.10
  -3  -2  -3 2232.98    7.10
  -6  -4  -4  455.55    5.20
  -1  -4  -3 1825.32    6.30
   1  -5  -2 1735.83    4.90
   2  -5  -1 1676.73    3.50
   2  -2   2 3833.22    5.50
   3  -5   2 1247.18    2.30
  -8  -1  -3  289.77    2.70
  -6   2   4  661.73    4.20
  -3   2   3 2030.80    6.20
  -4  -4  -4  818.22    6.60
   3  -7   2  658.23    1.70
  -9   2   1  237.18    1.20
  -5  -3  -4  701.33    5.80
  -1  -1  -2 5082.49    8.40
   1  -2  -1 5070.29    5.80
  -3   1   4 1431.06    6.10
  -1   1   2 5296.47    8.10
   0  -2  -2 4564.04    7.70
   3  -6   1 1220.08    1.30
  -7   1  -2 1277.27    3.20
  -5   1  -2 1960.80    4.50
  -3   2   1 3448.85    4.90
  -7   2   3  646.04    3.40
  -6  -2  -4  812.02    4.70
  -7   0  -3  680.63    3.30
  -5   0  -3  827.12    4.30
  -3  -3  -4 1314.87    6.70
  -2  -4  -4 1639.24    6.80
  -1  -2   5  631.94    5.20
   1  -3   4 2243.78    6.40
   1  -1   2 5145.99    7.00
  -5   0   5  379.36    5.00
  -2   0   4 1781.82    6.80
   1  -3  -2 6111.89    8.20
  -7   1   4  578.84    4.30
  -5   1   4  986.20    5.70
  -2  -1  -3 2637.64    7.20
  -1  -5  -4  940.01    5.30
   1  -2   3 2694.83    6.20
   3  -7   0  919.51    1.70
  -2   1  -1 1707.03    3.20
  -1  -1   4 2003.50    7.10
   0  -2   4 1833.32    6.40
   1  -8  -3  316.67    3.30
   1  -6  -3  919.41    4.10
   2  -6  -2 1639.14    4.10
   0  -1   3 3421.66    7.40
  -7  -1  -4  512.85    3.40
  -5  -1  -4  880.81    4.90
  -5   2  -1 2406.36    2.80
  -8   2   0  785.02    1.40
  -3   0  -3 2502.35    6.70
   0  -6  -4  662.33    4.40
  -3  -4  -5  639.14    6.00
  -3  -2   5  801.12    7.20
  -3   1  -2 3076.99    5.60
  -2  -2  -4 1591.04    6.40
  -1  -3  -4 1408.46    5.90
   1  -4  -3 2007.50    5.70
   2  -3  -1 4616.34    5.30
  -4   0   4 1380.06    6.80
  -2  -5  -5  593.34    5.40
   1  -7   4  321.17    3.30
  -6   0   4  643.04    5.40
   2  -4  -2 2449.35    5.00
  -6   1  -3  842.72    3.40
  -6   1   3  894.11    4.60
  -5  -2   5  376.06    7.20
   0  -4  -4 1364.46    5.50
  -6   0  -4  663.83    4.00
  -3  -1   4 2288.17    9.10
   0  -4   4 1349.16    6.10
   2  -7  -3  683.13    3.40
   3  -6  -1 1265.17    2.80
   1  -7  -4  531.45    3.90
   2  -4   2 2460.65    4.40
  -4   1  -3 1900.91    5.40
  -3  -4   5  502.35    8.10
  -2  -3  -5  807.32    5.50
  -2  -2   4 1614.24    7.90
  -1  -3   4 1475.05    6.80
  -3   0   3 2526.25    7.70
  -1  -4  -5  715.43    5.00
   1  -5  -4  905.51    4.40
   1  -4   3 1992.00    5.60
   2  -5  -3 1104.69    4.00
  -7  -1   4  509.75    5.30
  -5  -1   4  898.81    7.40
  -2   1   1 1706.23    3.80
   0  -6   4  559.04    4.60
   2  -3   1 4114.89    4.00
  -4  -1  -5  819.32    6.20
   0  -5  -5  415.56    4.00
   0  -1  -3 3356.76    7.30
   3  -7  -2  766.02    2.80
  -6   2  -2 1247.98    2.80
   1  -2  -3 2663.73    6.50
  -7   1   2 1298.47    4.50
  -2  -1   3 2735.03    8.40
  -1  -1  -4 2030.30    6.70
   0  -2  -4 1877.01    5.90
  -5   1   2 2068.29    6.10
  -1  -5   4  889.61    6.30
   1  -6   3  863.21    4.20
  -6  -2   4  801.12    7.30
  -2   0  -4 1772.22    6.20
  -2   0   2 4451.95    8.30
  -1  -2   3 1409.66    5.80
   1  -3  -4 2299.77    6.60
   1  -1  -2 4997.20    7.60
   2  -6  -4  868.61    4.10
   2  -6   2 1697.83    3.90
   3  -5  -2 1294.47    3.30
  -7   1  -4  596.54    3.10
  -5   1  -4  990.10    4.20
  -3  -3   4 1234.98    8.90
  -2  -4   4 1627.34    9.40
  -1  -2  -5  645.04    4.70
   0  -3  -5  912.71    5.10
   1  -3   2 6095.99    8.00
   2  -3  -3 2224.28    5.80
  -4   2  -2 3911.31    5.70
  -2   1  -3 1393.36    5.00
   2  -2  -2 3643.84    6.20
   3  -6  -3  806.62    3.20
   3  -4  -1 1133.99    2.40
  -2  -6   4  581.64    6.70
   1  -4  -5  783.22    4.70
   2  -4  -4 1183.88    4.70
  -5   2  -3 1343.87    3.90
  -4  -1   3 2087.29    8.40
  -3   1  -4 1432.96    5.50
  -1   1  -2 4943.61    7.30
   0  -2   2 4600.64    8.00
  -8   0   2  618.64    3.70
   0  -5   3  811.22    4.90
  -6  -4   4  470.75    8.70
  -3  -2   3 2325.77    9.70
   3  -4  -3  833.12    3.50
  -4   0   2 3277.97    8.40
  -9  -1   2  279.67    3.00
  -7  -2   3  672.43    5.80
  -6   0   2 1219.48    5.10
  -2  -3   3 2100.99    9.40
   0  -1  -5 1174.68    5.60
   0   0  -4 3129.99    7.70
   3  -5  -4  671.83    3.60
  -4   1   1 3440.66    6.50
  -3   2  -3 2049.70    5.60
  -3   2  -1 3651.63    3.70
  -1   0  -5 1207.68    5.80
   1  -2  -5 1053.59    5.10
  -9   0   1  348.57    2.60
  -6   2  -4  640.94    3.00
  -1  -8   3  326.87    4.20
   0  -1   1 6769.72    7.70
   1  -5   2 1813.02    5.20
   2  -2  -4 1671.53    5.60
  -4   2  -4 1602.64    5.20
  -1   1  -4 2054.19    6.70
   2  -3  -5  859.51    4.90
   2  -1  -3 1370.86    4.90
  -4  -3   3  809.62    8.80
   3  -3  -4 1280.87    5.10
  -7  -4   3  280.97    5.40
  -3  -4   3 1511.75   11.30
   0   1  -3 3377.46    7.30
   4  -7  -3  250.67    4.00
   1  -4   5  805.52    4.80
   1   1   4 2087.99    7.90
   2   1   5  978.30    7.70
   5  -3  -4  871.31    7.50
   0  -4   4 1302.17    4.50
   0  -2   4 1843.02    5.90
   4   1  -3 2058.59    6.60
   6  -4  -4  428.26    7.10
   1   0   5 1226.98    7.30
   3  -4  -3  876.61    5.90
   3  -2  -3 1971.30    7.90
   0   1   1 6488.95    8.00
   0   1   3 3278.67    8.10
   2   4   2 3852.91    7.80
   3  -7  -2  669.83    4.30
   4  -8  -2  227.58    3.50
   1   3   2 3220.08    7.10
   2   0   6  605.34    7.90
   4  -5  -3  731.53    5.80
   1  -7   0 1223.08    3.80
   2   0  -2 4659.53    8.80
   3   5   2 1639.84    5.00
   5  -6  -3  424.26    5.40
   7   2  -3  684.03    4.40
   2  -7  -1  963.80    4.20
   3  -8  -1  363.06    3.30
   0  -3   5  904.31    4.80
   2  -4  -2 2597.24    7.80
   2   3   5  801.92    6.30
   3   4   5  569.44    5.50
   4  -3  -3 1504.35    7.70
   4  -1  -3 1948.61    8.20
  -1  -2   3 1413.26    4.60
   0  -1   5 1208.78    6.10
   0   2   2 4524.15    8.70
   1  -1   6  690.93    7.00
  -1  -1   2 5109.19    7.50
   1   2   5  644.14    5.50
   2  -2  -2 3742.93    9.10
   3   5   4  903.31    5.50
   4   6   2  825.22    3.80
   0  -4   0 4272.17    5.80
   5  -4  -3  802.12    5.80
   5   3  -2 1270.17    3.70
   6  -5  -3  477.75    5.50
   0  -6   4  600.24    2.30
   1  -4  -1 3812.72    7.40
   3  -5  -2 1299.77    6.00
   3   1  -2 6335.67   10.00
   5  -7  -2  318.17    4.00
   5  -2  -3 1410.36    8.10
  -1  -4   3 1814.22    3.70
  -1   0   3 3460.35    7.70
   0   1   5 1178.58    6.80
   1   1   6  708.13    7.00
   1   4   3 1803.92    6.30
   4  -6  -2  830.42    5.40
   4   6   4  457.15    4.50
  -1  -1   4 2041.30    6.40
   0  -5   5  384.76    3.10
   6  -3  -3  528.55    6.90
   0  -2   6  607.64    5.30
   3   6   3  531.25    4.00
   7  -2  -3  543.85    6.30
   8  -1  -3  412.46    5.70
   0   0   6  967.30    7.20
   3  -3  -2 2749.82    9.10
  -1  -2   5  654.73    4.20
  -1   1   4 2095.89    7.40
   1   4   5  746.53    5.80
   2  -5  -1 1765.92    5.90
   2   5   5  566.14    5.60
   3  -1  -2 3264.77    9.20
   4  -7  -1  363.76    3.80
   6  -6  -2  424.36    4.60
  -1   0   5 1151.48    5.90
   3  -6  -1 1246.18    5.40
   4  -4  -2 1331.97    7.10
   5  -5  -2 1228.38    7.00
   0   3   5  889.01    6.00
   1   4   1 3274.57    6.30
   2   5   1 2258.47    4.80
   4  -8   0  319.97    3.50
   4   7   3  386.36    3.70
  -1   2   3 2820.42    8.20
   0  -6   2 1228.98    2.00
   1   5   4  974.70    5.70
  -1  -4   5  727.33    3.90
   0  -5   1 1234.18    2.70
   0   4   4 1392.06    6.50
   1  -5   0 2336.97    5.60
   6  -7  -1  249.28    4.20
   7  -5  -2  379.46    5.00
  -1  -1   6  639.14    5.50
  -1   2   5  925.21    5.90
   1   5   2 1918.31    6.00
   3  -7   0  812.82    4.30
   0  -2   0 6292.37    6.40
   0   4   2 3159.28    7.80
   2  -8   2  407.36    2.60
   2  -6   0 2289.67    6.10
   2   6   2 1209.98    4.50
   3  -8   1  383.96    3.10
   4  -2  -2 3832.42   11.30
   8  -4  -2  500.05    5.20
   8   2  -2  455.45    3.50
  -1  -5   4  964.80    3.00
  -1   1   6  697.43    6.40
  -1   3   4 2283.57    8.10
   0   3   1 4432.76    7.70
   3   5   0 2079.69    2.90
   5  -3  -2 1687.23    9.20
  -1   0   1 6530.55    8.00
   1  -7   2  913.01    2.90
   5  -6  -1  707.33    5.20
   9   1  -2  286.97    3.20
  -2  -2   4 1665.23    5.50
   1   6   3  912.01    4.90
   2  -7   1  961.90    4.00
   2  -3  -1 4328.37    9.60
  -2  -1   5 1028.10    5.40
   0   5   5  416.96    5.30
   1  -6   1 1476.95    4.10
   1   3   0 4543.95    5.10
   3   7   2  632.04    3.20
   4  -5  -1 1237.48    6.80
   7  -6  -1  209.78    4.00
   7   1  -2  982.40    5.70
  -1   3   2 6105.19   11.20
   2   7   3  667.63    4.40
   3  -4  -1 1192.98    6.40
   6   0  -2 1166.48    7.60
  -2   2   4 1608.24    7.20
  -1   4   3 2035.10    7.60
  -1   4   5  775.02    6.00
   2   1  -1 5160.58    7.60
  -2  -3   5  783.62    4.50
   5   4  -1 1230.28    3.10
  -2  -3   3 1946.81    4.50
  -2   0   6  561.44    5.20
   0   6   4  646.14    4.90
   4   7   1  579.34    2.20
   6  -5  -1  701.83    5.60
  -1   5   4  906.61    5.80
   2  -1  -1 1756.12    6.80
  -2   3   5  791.32    6.20
   4  -6   0 1026.20    5.70
   7   4  -1  382.46    2.40
  -1   2   1 5374.96    9.40
   5  -4  -1 1102.99    6.80
   7  -4  -1  560.94    5.20
  -2  -4   4 1640.54    4.20
  -2   4   4 1196.98    6.80
  -2   2   2 3608.34    9.10
   3  -2  -1 3777.42   11.50
   8  -3  -1  502.45    4.60
   9  -2  -1  229.28    3.50
  -3  -1   4 2343.37    7.10
  -2  -2   2 3650.13    5.80
   3  -5   0 1639.44    6.90
   8   3  -1  434.06    2.80
   9   2  -1  325.57    2.80
   0   6   2 1186.98    5.10
   1  -3   0 9130.39   11.50
   6  -7   1  251.87    4.00
   6  -3  -1  641.44    5.90
   9   0  -1  344.07    3.60
  -3   0   3 2562.84    7.90
   1   7   2 1273.57    5.10
   6   6   0  591.04    1.60
  -3   3   4 1304.07    7.50
  -1   5   2 1815.92    6.80
  -1   6   3  978.70    5.90
   0   7   3  756.62    4.90
   7  -5   0  550.94    4.70
   7  -2  -1  968.80    6.10
   8  -1  -1  766.62    5.00
  -3   2   3 1984.40    8.00
   0   5   1 1180.18    5.10
   1   6   1 1318.97    4.40
   5  -5   0 1409.36    7.10
   6   3  -1 1163.98    4.30
  -3   4   5  390.96    5.60
  -2   5   3 1176.08    6.70
  -1   7   4  517.45    5.30
   2   8   2  592.94    3.30
   3  -7   2  607.14    4.20
   6  -1  -1 1332.87    7.50
  -3  -3   4 1238.18    4.80
  -3  -2   3 2257.57    6.20
  -2   4   2 2369.36    7.80
  -2   6   4  882.31    6.50
   7  -6   1  212.38    3.60
   9  -3   0  311.47    3.50
  -4   1   5  718.73    6.40
  -1   4   1 3660.53    8.60
   2   7   1  892.71    3.30
   5   2  -1 1714.83    6.80
  -3   4   3  861.11    6.60
  -3   5   4  692.43    6.50
   4  -4   0 1559.94    7.40
   5  -7   2  310.27    4.10
   6  -4   0 1008.80    6.40
  -4  -1   5  767.92    5.70
  -4   0   4 1445.96    6.80
  -4   2   4 1647.44    8.50
   0   2   0 6381.96    7.90
   1  -7   4  342.87    2.80
   2  -5   1 1765.62    6.30
   9  -1   0  373.76    3.80
   7  -3   0  734.53    5.20
  -4   1   3 1986.60    8.30
  -4   4   4  747.03    6.90
  -3   3   2 2667.33    9.60
  -3  -4   5  514.85    3.70
   3  -3   0 3371.36   10.40
   6  -5   1  758.12    5.40
   7   5   0  421.56    2.10
   9   1   0  339.57    3.20
  -4  -2   4 1168.58    5.90
  -2   3   1 4205.28   10.70
  -2   7   3  665.43    5.70
  -1   7   2  929.11    5.20
  -1   8   3  305.67    4.20
   4  -5   1 1025.00    6.30
  -3   6   3  789.62    6.60
  -2   6   2 1655.23    7.40
  -5   0   5  369.86    5.60
  -5   2   5  504.25    6.60
   0   8   2  576.04    3.90
   4  -6   2  731.83    5.40
   8   0   0  733.23    4.30
  -5   1   4  924.21    6.70
   1  -4   1 3576.94    8.40
   6  -2   0 1533.55    6.90
   7  -1   0 1534.55    6.20
   8   2   0  571.64    3.50
  -5   3   4  799.92    7.40
  -4  -3   5  340.87    4.10
  -4   5   3  741.43    6.50
  -4   6   4  452.15    6.60
  -3   5   2 1267.77    7.20
  -1   6   1 1337.07    5.80
  -4   2   2 3903.31   11.90
  -2  -1   1 5142.49    8.30
   0   7   1 1031.30    4.70
   4  -2   0 6036.90   15.40
  -5  -1   4  858.21    6.00
  -5   2   3 1334.87    8.10
  -5   5   4  549.35    7.00
  -2   5   1 1747.13    7.80
   5  -4   1 1221.78    6.70
   7   1   0 1233.28    5.10
   7   3   0  914.61    3.80
  -4   0   2 3008.20    9.90
   5  -6   3  365.96    4.70
  -5  -2   5  383.56    4.90
  -5   0   3  809.62    6.60
  -3   2   1 3458.25   11.20
   1  -5   2 1624.44    6.10
   3  -4   1 1125.59    6.90
   5  -1   0 2534.85    9.30
   6   0   0 1345.27    6.20
   6  -3   1  631.04    5.20
   6   4   0  998.10    3.50
   9   2   1  278.47    3.10
  -6   2   4  595.04    6.90
  -4   7   3  265.27    5.10
   1   8   1  741.93    3.40
  -6   4   4  354.96    6.90
  -3   4   1 1121.59    7.50
  -3   7   2  686.83    5.90
  -2   8   2  457.45    4.70
   8   5   1  249.68    2.30
  -8   2   0  695.33    4.40
  -4   0   2 3005.80    6.80
  -4   2   0 5979.70   11.20
   2  -7   1 1027.40    4.80
   3  -4  -3  852.11    3.60
  -6   2   0 1505.35    5.80
  -4   2  -4 1688.73    5.90
   1  -7   2  984.10    5.20
   2  -5   1 1745.03    5.70
   3  -4  -1 1112.99    4.30
  -6   0   2 1137.29    4.90
  -6   2  -4  606.34    4.30
  -5  -2   3 1169.88    4.70
  -1  -8   3  338.77    4.20
   0  -1   1 6664.23    5.30
   1  -1   0 7585.34    7.40
   3  -7   0  941.41    4.40
  -4   1   1 3541.45    8.10
  -3   2  -1 3856.01    8.50
   2  -9   1  309.07    3.40
   3  -5   0 1662.23    5.50
   3  -3  -2 2777.92    5.80
  -7   2  -3  601.74    4.10
  -7   2  -1  911.51    4.90
  -6   1   1 1308.87    5.40
   3  -9   0  371.66    4.00
   1  -2   1 5259.37    7.50
  -5   2  -3 1369.06    5.60
  -5   2  -1 2317.87    7.20
   2  -2   0 5167.58    8.30
   4  -8  -2  323.17    3.70
   4  -7  -3  310.17    3.40
  -6   2  -2 1229.18    5.40
  -4   2  -2 3967.70    8.90
   0  -7   3  694.93    4.90
  -1  -4   3 2004.60    5.50
   3  -8   1  428.46    3.80
   4  -5  -3  794.32    3.90
   4  -5  -1 1144.99    4.70
  -8   1  -3  415.26    3.90
  -7  -1   2  858.71    4.20
  -7   1  -4  584.54    4.20
  -7   1   0 1520.95    5.60
   2  -8   2  447.76    3.90
   2  -3   1 4304.97    8.00
   4  -6  -4  439.16    3.40
   4  -6   0 1049.09    4.80
   4  -4  -2 1404.06    4.90
  -7   0   1  994.20    4.50
   2  -1  -3 1417.36    2.90
  -5   1   0 2336.27    6.90
  -3   1   0 4441.36    9.30
   2  -1  -1 1715.13    4.20
  -7   1  -2 1128.09    5.00
  -1   1  -2 5124.99    6.60
   1  -8   3  296.17    4.00
   1  -3   2 6194.88    9.40
   3  -4   1 1204.58    5.20
   3  -2  -3 2023.30    4.50
   3  -2  -1 3489.15    6.90
  -8  -1   1  359.86    3.30
  -6   1  -3  843.82    4.50
  -5  -1   2 1743.33    5.30
  -5   0  -5  390.56    3.50
   5  -8  -1  310.07    3.60
  -6   1  -1 1288.97    5.40
  -3   0  -5  932.11    4.30
  -2   1  -3 1406.96    5.30
   1  -6   3  951.30    5.30
   2  -4   2 2654.43    7.30
   3  -7   2  777.02    5.00
   5  -6  -3  539.85    3.80
  -5   0   1 1091.69    4.70
  -3  -1   2 6082.39    7.80
   4  -4  -4  810.92    3.80
   5  -5  -2 1266.07    5.00
  -8   0  -2  560.34    3.90
   4  -3  -3 1550.84    4.80
   4  -3  -1 2500.75    6.40
  -4   1  -1 3267.77    8.10
   4  -5   1 1239.98    5.60
  -7   0  -3  660.83    4.10
  -6   0  -4  604.84    4.00
  -7   0  -1 1014.10    4.70
  -6   0   0 1413.36    5.30
  -3   1  -2 3070.29    7.20
  -4  -3   3  817.72    3.10
   5  -8   1  307.87    3.80
   5  -4  -1 1276.27    5.10
  -8  -1  -3  287.77    3.60
  -6  -2   2 1675.63    5.20
  -1  -7   4  549.45    6.10
   5  -5  -4  659.03    4.00
   5  -4  -3  848.82    4.00
  -9  -2  -1  260.87    3.10
  -8  -1  -1  400.36    3.40
  -7  -1  -4  489.25    3.70
  -6  -1   1 1391.46    5.30
  -4   0  -4 1313.07    5.30
  -7  -3   2  616.34    3.70
  -6   0  -2 1162.78    5.10
   4  -2  -2 3934.41    7.40
  -7  -1   0 1194.58    5.30
  -4  -1  -5  786.92    4.20
   1  -4   3 2012.50    6.70
   2  -5   3 1135.59    5.80
   5  -3  -2 1717.53    5.70
  -9  -3   0  340.47    3.30
  -8  -2   0  522.95    3.70
  -7  -2   1  960.70    4.60
  -5   0  -3  830.12    4.80
   3  -1  -2 3150.68    5.80
  -8  -3   1  368.76    3.30
  -4   0   0 4266.37    8.90
  -2  -1  -5 1066.79    4.70
  -7  -1  -2  965.70    4.90
  -5   0  -1 1156.68    5.40
   3  -2   1 3428.96    8.10
   4  -3   1 2532.95    7.40
  -8  -2  -2  434.56    3.80
   5  -3   0 2114.29    6.80
  -6  -5   3  426.46    3.10
  -6  -1  -3  964.30    5.10
  -5  -4   3  732.93    3.40
  -5  -1  -4  908.41    4.80
   1  -7   4  428.76    5.90
   3  -3   2 2721.73    7.90
   4  -7   3  309.27    4.40
   4  -4   2 1425.16    6.20
   6  -4   0  999.60    5.10
  -7  -2  -3  694.33    4.70
  -6  -1  -1 1488.15    5.90
  -4   0  -2 3150.48    8.10
   5  -5   2 1295.17    6.20
   6  -5   1  828.12    5.00
   7  -5  -2  499.65    4.00
  -4  -2   2 2675.03    6.30
  -4  -1   1 3793.42    7.80
   3  -1   0 4347.27    8.50
  -8  -3  -1  410.36    3.60
  -7  -2  -1 1003.70    4.90
  -2   0   0 6862.11    9.90
   2  -2   2 3737.43    8.70
   5  -2  -1 2313.67    6.70
  -5  -1   0 2415.96    7.00
  -1   0  -3 3362.16    6.50
   2  -1   1 1726.33    6.40
   5  -3  -4  842.82    3.40
  -7  -5   2  325.37    3.30
  -3   0  -1 4681.63    9.60
   3  -4   3  828.62    5.30
   4  -5   3  797.82    5.60
   6  -4  -4  467.95    3.40
  -8  -4   0  322.37    3.10
  -3  -2  -5  851.11    4.40
  -3  -1  -4 2221.78    6.20
   2  -6   4  881.71    7.10
   4  -2  -4 1615.84    3.70
   4  -1  -1 3308.37    7.00
   5  -2  -3 1362.76    4.40
   6  -3  -3  531.75    3.50
  -8  -4  -2  313.87    3.60
  -7  -3   0  838.52    4.40
  -6  -2   0 2358.16    6.70
  -5  -3   2 1313.97    4.80
  -5  -1  -2 1717.63    5.80
   5  -6   3  521.75    5.10
  -7  -4   1  364.96    3.10
  -6  -4   2  795.22    3.90
  -4  -1  -3 2006.50    6.40
   2  -3   3 2337.97    7.90
   7  -4  -3  414.96    3.50
  -7  -3  -2  761.92    4.50
  -6  -3   1 1225.58    4.90
  -6  -2  -2 1674.53    6.10
  -4  -3  -5  408.46    3.90
   5  -3   2 1629.04    6.50
   5  -2   1 2304.97    7.20
   6  -4   2  836.12    5.20
   6  -2  -2 1217.78    4.60
   7  -3  -2  668.23    4.00
  -6  -3  -3  818.82    4.80
  -5  -2  -3 1165.78    5.30
  -2  -3   3 2086.59    2.80
  -1  -1  -4 1998.30    5.10
   4  -1  -3 1887.61    4.30
   6  -2   0 1575.64    5.90
   7  -3   0  815.22    4.70
  -5  -3  -4  669.53    4.30
  -4  -1  -1 3734.63    8.30
   2   0  -2 4473.65    4.90
   4  -6   4  486.85    5.60
   8  -4  -2  535.25    4.00
  -7  -4  -1  402.76    3.50
   3  -5   4  701.43    6.20
   4  -2   2 4027.80    9.40
   5  -4   3  856.01    5.20
   5  -1  -2 1913.71    5.20
  -5  -6   3  445.86    3.30
   4  -1   1 3357.86    8.40
   5  -1   0 2409.16    6.80
   6  -5   3  552.44    4.80
  -6  -3  -1 1267.87    5.10
  -5  -2  -1 1789.52    5.90
   1  -1  -4 2085.19    3.30
   2   0   0 6489.25    9.60
   4  -3   3 1575.34    6.60
  -7  -5  -2  390.26    3.80
  -7  -5   0  414.36    3.20
   3   0  -1 4486.65    7.60
  -6  -6   2  425.46    3.20
  -3  -1   0 9873.01   12.00
  -2  -3  -5  802.82    4.60
  -2  -1   1 5201.68    6.70
   1  -1   2 4965.00    7.90
   6  -1  -1 1317.57    4.80
  -7  -6  -1  270.37    3.00
  -6  -5  -3  533.85    4.20
  -6  -4   0 1080.49    4.60
  -3  -4  -5  625.44    4.50
  -6  -5   1  695.93    3.80
  -5  -5  -4  672.23    4.60
   3  -1   2 3058.89    8.00
   5  -5   4  635.74    5.50
   7  -3   2  620.44    4.50
   7  -2   1  976.70    4.90
  -5  -3   0 1641.94    5.30
  -4  -2  -2 2534.25    6.70
  -4  -2   0 3380.36    7.10
   4  -4   4  721.43    6.00
   6  -2   2 1247.48    5.50
   7  -2  -3  619.54    3.10
  -5  -5   2 1151.28    4.30
  -4  -4  -4  751.62    4.60
   4   0   0 4475.35    9.10
   7  -4   3  409.76    4.30
  -4  -3  -3  837.52    4.60
  -3  -2  -3 2252.67    6.40
   6  -3   3  528.25    4.30
   6  -1   1 1338.57    5.60
   0   0   0    0.00    0.00
_computing_structure_solution     'SHELXT 2018/2 (Sheldrick, 2018)'
;
_shelx_hkl_checksum     24830
_shelx_res_file
;
TITL 1_a.res in I4/m
    BiF5.res
    created by SHELXL-2018/3 at 12:31:16 on 10-Jan-2024
REM Old TITL 1 in I4/m
REM SHELXT solution in I4/m: R1 0.040, Rweak 0.568, Alpha 0.044
REM <I/s>   0.000 for    0 systematic absences,  Orientation as input
REM Formula found by SHELXT:  F5 Bi
CELL  0.71073   6.4439   6.4439   4.2260   90.000   90.000   90.000
ZERR    2.000   0.0009   0.0009   0.0009    0.000    0.000    0.000
LATT  2
SYMM -X, -Y, Z
SYMM -Y, X, Z
SYMM Y, -X, Z
SFAC F BI
UNIT 10 2
L.S. 6
BOND
LIST 4
ACTA
TEMP -173
FMAP 2
PLAN 20
WGHT    0.023700    2.025600
EXTI    0.008010
FVAR       0.62883
BI    2    0.000000    0.000000    0.000000    10.12500    0.02247    0.02247 =
         0.01471    0.00000    0.00000    0.00000
F1    1    0.000000    0.000000    0.500000    10.12500    0.02942    0.02942 =
         0.01753    0.00000    0.00000    0.00000
F2    1    0.285906    0.095026    0.000000    10.50000    0.02315    0.03202 =
         0.02742    0.00000    0.00000   -0.00313
HKLF 4
REM  1_a.res in I4/m
REM wR2 = 0.0419, GooF = S = 1.120, Restrained GooF = 1.120 for all data
REM R1 = 0.0163 for 174 Fo > 4sig(Fo) and 0.0163 for all 174 data
REM 12 parameters refined using 0 restraints
END
WGHT      0.0237      2.0256
REM Highest difference peak  0.897,  deepest hole -1.376,  1-sigma level  0.215
Q1    1  -0.1027  0.0079  0.1215  11.00000  0.05    0.90
Q2    1   0.0484  0.1092  0.0000  10.50000  0.05    0.72
Q3    1   0.0000  0.0000  0.6904  10.25000  0.05    0.61
Q4    1  -0.1101 -0.1069  0.5000  10.50000  0.05    0.56
Q5    1  -0.0033 -0.1465  0.6133  11.00000  0.05    0.54
Q6    1  -0.0453 -0.1213  0.5891  11.00000  0.05    0.54
Q7    1   0.0758 -0.1567  0.5000  10.50000  0.05    0.52
Q8    1   0.4061  0.2583 -0.1861  11.00000  0.05    0.50
Q9    1   0.2371 -0.0869 -0.1200  11.00000  0.05    0.44
Q10   1   0.2214  0.2156  0.0000  10.50000  0.05    0.43
Q11   1   0.2822  0.0336 -0.3876  11.00000  0.05    0.41
Q12   1  -0.1753 -0.0354  0.6664  11.00000  0.05    0.41
Q13   1   0.2605  0.0947 -0.2024  11.00000  0.05    0.36
Q14   1  -0.0870 -0.2095  0.5000  10.50000  0.05    0.34
Q15   1   0.3280  0.1512  0.3264  11.00000  0.05    0.33
Q16   1   0.4348 -0.0002  0.0680  11.00000  0.05    0.29
Q17   1   0.0813 -0.1077  0.6945  11.00000  0.05    0.28
Q18   1   0.2646  0.1838  0.1742  11.00000  0.05    0.27
Q19   1   0.5000  0.0000  0.0000  10.25000  0.05    0.26
Q20   1   0.2627  0.1568  0.0000  10.50000  0.05    0.26
;
_shelx_res_checksum     13455
