# Supplementary material for: Rerefinement of the crystal structure of BiF5
Source: Acta Crystallogr E Crystallogr Commun. 2024 Jul 9;80(Pt 8):826–8. doi: 10.1107/S2056989024005759 (PMC11299742; doi:10.1107/S2056989024005759)
Supplement: Supplementary file 2 [file e-80-00826-Isup2.hkl]

data_I                                                                          
_shelx_title ' 1_a.res in I4/m'                                                 
_shelx_refln_list_code          4                                               
_shelx_F_calc_maximum      164.42                                               
_exptl_crystal_F_000       256.00                                               
_reflns_d_resolution_high  0.6743                                               
                                                                                
loop_                                                                           
 _space_group_symop_operation_xyz                                               
 'x, y, z'                                                                      
 '-x, -y, z'                                                                    
 '-y, x, z'                                                                     
 'y, -x, z'                                                                     
 'x+1/2, y+1/2, z+1/2'                                                          
 '-x+1/2, -y+1/2, z+1/2'                                                        
 '-y+1/2, x+1/2, z+1/2'                                                         
 'y+1/2, -x+1/2, z+1/2'                                                         
 '-x, -y, -z'                                                                   
 'x, y, -z'                                                                     
 'y, -x, -z'                                                                    
 '-y, x, -z'                                                                    
 '-x+1/2, -y+1/2, -z+1/2'                                                       
 'x+1/2, y+1/2, -z+1/2'                                                         
 'y+1/2, -x+1/2, -z+1/2'                                                        
 '-y+1/2, x+1/2, -z+1/2'                                                        
                                                                                
_cell_length_a     6.4439                                                       
_cell_length_b     6.4439                                                       
_cell_length_c     4.2260                                                       
_cell_angle_alpha  90.000                                                       
_cell_angle_beta   90.000                                                       
_cell_angle_gamma  90.000                                                       
                                                                                
_shelx_F_squared_multiplier     1.000                                           
                                                                                
loop_                                                                           
 _refln_index_h                                                                 
 _refln_index_k                                                                 
 _refln_index_l                                                                 
 _refln_F_squared_calc                                                          
 _refln_F_squared_meas                                                          
 _refln_F_squared_sigma                                                         
 _refln_observed_status                                                         
   1   1   0      22345.49      23597.01       578.14 o                         
   0   2   0      17944.81      18132.37       274.67 o                         
   2   2   0      13535.71      13555.80       719.18 o                         
  -1   3   0      27033.13      26891.37       751.90 o                         
   1   3   0      11487.05      11832.27        98.35 o                         
   3   3   0       9625.41       8866.30        88.43 o                         
  -2   4   0       8923.71       8593.74        73.24 o                         
   0   4   0      11102.96      11391.37       158.34 o                         
   2   4   0      15033.35      15867.39        51.32 o                         
   4   4   0       4500.71       4128.22       129.34 o                         
  -3   5   0       4225.28       4191.92        19.05 o                         
  -1   5   0       6022.42       6198.57       137.26 o                         
   1   5   0       6440.26       6111.23        96.61 o                         
   3   5   0       5391.44       5342.55        27.06 o                         
   5   5   0       4057.77       3814.56       189.77 o                         
  -4   6   0       2825.79       2628.00        38.64 o                         
  -2   6   0       5985.59       5933.15        45.97 o                         
   0   6   0       3795.13       3480.79        36.15 o                         
   2   6   0       3847.38       3892.67        44.83 o                         
   4   6   0       2392.74       2522.87        24.15 o                         
   6   6   0       1521.05       1492.82        11.52 o                         
  -5   7   0       1129.98       1065.98         7.67 o                         
  -3   7   0       2277.78       2260.34        57.33 o                         
  -1   7   0       3119.31       3130.72        27.65 o                         
   1   7   0       4058.25       3908.06        15.24 o                         
   3   7   0       1803.11       2010.85        63.36 o                         
   5   7   0       1346.56       1343.23        46.25 o                         
  -4   8   0        923.13        827.24        11.91 o                         
  -2   8   0       1408.87       1431.23        24.17 o                         
   0   8   0       1794.34       1817.17        42.51 o                         
   2   8   0       1762.53       1923.40        37.10 o                         
   4   8   0       1454.46       1530.15        25.73 o                         
  -3   9   0       1057.38        864.31        28.49 o                         
  -1   9   0        851.12        871.19         7.49 o                         
   1   9   0        967.74        987.64        35.71 o                         
   3   9   0        779.59        793.90         6.08 o                         
   0   1   1      20282.29      19141.43       113.10 o                         
  -1   2   1      14069.75      13953.86        95.35 o                         
   1   2   1       4282.78       4412.81        15.14 o                         
  -2   3   1      11071.43      11351.91       127.11 o                         
   0   3   1      11985.77      11942.05       105.23 o                         
   2   3   1       9049.00       9385.67       148.68 o                         
  -3   4   1       2963.66       2882.87        35.36 o                         
  -1   4   1       9521.42       9619.26        62.82 o                         
   1   4   1       8505.96       8812.63        72.84 o                         
   3   4   1       6492.60       6237.73        70.58 o                         
  -4   5   1       3043.92       2929.36        57.22 o                         
  -2   5   1       4638.57       4420.11        28.31 o                         
   0   5   1       2963.46       2987.12        62.21 o                         
   2   5   1       5979.79       6051.49        63.48 o                         
   4   5   1       3187.32       2983.32       100.48 o                         
  -5   6   1       1941.42       1848.05        27.51 o                         
  -3   6   1       3255.09       3105.08        26.76 o                         
  -1   6   1       3705.70       3566.97        58.56 o                         
   1   6   1       3377.87       3326.65        24.46 o                         
   3   6   1       1762.24       1710.99        25.88 o                         
   5   6   1       1992.29       1934.92        61.51 o                         
  -6   7   1        765.49        696.53        16.24 o                         
  -4   7   1       1027.81        956.49        16.60 o                         
  -2   7   1       2593.32       2526.92        28.60 o                         
   0   7   1       2703.73       2603.26        23.98 o                         
   2   7   1       2291.74       2364.49        33.95 o                         
   4   7   1       1350.46       1435.21        28.67 o                         
   6   7   1        597.16        555.67         8.60 o                         
  -5   8   1        674.45        704.39        33.36 o                         
  -3   8   1       1053.74       1011.82        21.68 o                         
  -1   8   1       1027.63       1026.00        26.09 o                         
   1   8   1       1792.55       1831.71        24.60 o                         
   3   8   1       1200.93       1243.21         8.98 o                         
   5   8   1        798.06        823.31        17.24 o                         
  -2   9   1        787.27        776.62        19.80 o                         
   0   9   1        814.29        849.27         8.91 o                         
   2   9   1        596.98        607.37         8.33 o                         
   1   1   2      13645.41      13543.13        75.94 o                         
   0   2   2      11707.47      11928.93        47.82 o                         
   2   2   2       9442.31       9670.04        79.84 o                         
  -1   3   2      16655.33      16376.12        87.44 o                         
   1   3   2       8258.13       8304.78        90.46 o                         
   3   3   2       6969.63       7033.93        38.00 o                         
  -2   4   2       6506.78       6477.10        89.57 o                         
   0   4   2       7887.80       8155.58        66.36 o                         
   2   4   2      10157.25      10193.48        38.02 o                         
   4   4   2       3515.04       3665.48        39.00 o                         
  -3   5   2       3308.77       3236.40        14.78 o                         
  -1   5   2       4590.97       4445.60        54.71 o                         
   1   5   2       4859.18       5048.74        65.57 o                         
   3   5   2       4088.59       4235.43        33.39 o                         
   5   5   2       3100.18       3116.15        41.33 o                         
  -4   6   2       2224.70       2082.65        34.00 o                         
  -2   6   2       4450.97       4263.16        25.05 o                         
   0   6   2       2997.63       3047.47        41.58 o                         
   2   6   2       3001.21       3126.40        22.29 o                         
   4   6   2       1914.97       1986.73        35.64 o                         
   6   6   2       1222.39       1149.98        31.98 o                         
  -5   7   2        926.02        858.11        30.40 o                         
  -3   7   2       1810.64       1771.38        43.17 o                         
  -1   7   2       2440.81       2343.79        30.80 o                         
   1   7   2       3100.52       3203.70        77.64 o                         
   3   7   2       1464.88       1621.41        34.71 o                         
   5   7   2       1088.70       1136.31        38.24 o                         
  -4   8   2        760.22        727.26        29.23 o                         
  -2   8   2       1146.62       1137.17        16.32 o                         
   0   8   2       1441.28       1488.64        14.68 o                         
   2   8   2       1408.97       1505.97         5.69 o                         
   4   8   2       1160.90       1265.79        32.14 o                         
  -1   9   2        702.74        690.90        11.56 o                         
   1   9   2        791.52        814.81        18.05 o                         
   0   1   3       8909.20       8782.16        50.50 o                         
  -1   2   3       7035.76       7019.95        42.65 o                         
   1   2   3       3551.68       3598.13        11.65 o                         
  -2   3   3       5767.72       5817.83        41.64 o                         
   0   3   3       6212.06       6517.51        38.69 o                         
   2   3   3       5014.78       5216.97        36.76 o                         
  -3   4   3       2113.13       2126.26        16.59 o                         
  -1   4   3       5089.19       5179.92        26.35 o                         
   1   4   3       4692.09       4813.53        47.29 o                         
   3   4   3       3706.94       3896.25        27.16 o                         
  -4   5   3       1923.30       1913.41        28.83 o                         
  -2   5   3       2823.05       2889.20        39.88 o                         
   0   5   3       2113.03       2083.61        12.14 o                         
   2   5   3       3428.23       3477.92        23.10 o                         
   4   5   3       1995.09       2128.14        18.67 o                         
  -5   6   3       1237.07       1242.14        49.14 o                         
  -3   6   3       2000.11       1984.17        28.89 o                         
  -1   6   3       2286.33       2286.25        53.72 o                         
   1   6   3       2126.40       2229.53        26.71 o                         
   3   6   3       1226.47       1333.50        10.37 o                         
   5   6   3       1264.72       1330.91        47.97 o                         
  -4   7   3        714.25        734.47        19.08 o                         
  -2   7   3       1616.89       1723.54        11.37 o                         
   0   7   3       1694.56       1719.37        45.51 o                         
   2   7   3       1457.90       1554.36        43.11 o                         
   4   7   3        897.39       1002.55        20.62 o                         
  -1   8   3        714.14        749.98        12.04 o                         
   1   8   3       1142.97        991.70        51.36 o                         
   0   0   4       8762.58       8128.46        59.94 o                         
   1   1   4       5349.14       5248.09        24.77 o                         
   0   2   4       4821.55       4685.52        35.15 o                         
   2   2   4       4111.09       4192.14        31.16 o                         
  -1   3   4       5887.13       5835.12        23.08 o                         
   1   3   4       3728.65       3705.62        28.26 o                         
   3   3   4       3161.01       3234.43        28.20 o                         
  -2   4   4       2982.59       3029.68        12.59 o                         
   0   4   4       3473.59       3446.13        31.68 o                         
   2   4   4       4081.04       4165.79        19.47 o                         
   4   4   4       1806.30       1929.77        36.30 o                         
  -3   5   4       1708.42       1728.18        13.32 o                         
  -1   5   4       2263.43       2266.08        18.36 o                         
   1   5   4       2354.69       2439.07        25.64 o                         
   3   5   4       1993.76       2191.43        30.29 o                         
   5   5   4       1516.37       1562.19        56.38 o                         
  -4   6   4       1155.61       1159.78        14.86 o                         
  -2   6   4       2080.82       2133.75        51.73 o                         
   0   6   4       1571.46       1562.35        34.98 o                         
   2   6   4       1537.78       1599.56        31.50 o                         
   4   6   4       1027.78       1099.58        35.76 o                         
  -1   7   4       1253.44       1136.32        54.49 o                         
   1   7   4       1516.50       1473.39        25.30 o                         
   0   1   5       3039.12       2994.58        26.37 o                         
  -1   2   5       2564.04       2547.63        41.02 o                         
   1   2   5       1758.14       1632.91        10.06 o                         
  -2   3   5       2139.60       2098.55        29.24 o                         
   0   3   5       2305.30       2287.64        20.56 o                         
   2   3   5       1957.04       1986.72        19.72 o                         
  -3   4   5       1018.40        936.95        30.31 o                         
  -1   4   5       1922.37       1981.46        21.38 o                         
   1   4   5       1821.87       1849.62        18.65 o                         
   3   4   5       1477.33       1478.14        36.51 o                         
  -2   5   5       1192.84        984.69        14.00 o                         
   0   5   5       1018.37        998.25        13.96 o                         
   2   5   5       1367.08       1407.93        24.95 o                         
   0   0   6       2369.54       2350.10       105.85 o                         
   1   1   6       1714.24       1720.55        23.67 o                         
   0   2   6       1583.54       1472.97        19.24 o                         
                                                                                
